# Supplementary material for: The Drosophila Forkhead/Fox transcription factor Jumeau mediates specific cardiac progenitor cell divisions by regulating expression of the kinesin Nebbish
Source: Sci Rep. 2021 Feb 5;11:3221. doi: 10.1038/s41598-021-81894-1 (PMC7864957; doi:10.1038/s41598-021-81894-1)
Supplement: Supplementary file 2 — Supplementary Table 1. [file 41598_2021_81894_MOESM2_ESM.xlsx]

## Sheet: Key
Key to Supplementary Table S1
Excel Worksheet Tab	Description
Table S1A	Detailed quantification of the cell division defects. For each genotype, the denominator in the fraction lists the total number of hemisegments examined, while the numerator reports the number exhibiting the specified defect. All genotypes listed also include one copy of svp-lacZ, which has been omitted in the table for the sake of clarity.
Table S1B	Statistical significance of the cell division defects associated with the genotypes in Table S1A. Individual null hypotheses that were statistically tested using these data are presented.

## Sheet: Table S1A
Genotype	Number of embryos examined	Fraction of hemisegments with asymmetric cell division defects	Fraction of hemisegments with symmetric cell division defects	Fraction of hemisegments with earlier Svp precursor-determining cell division defects
+/+ (Wild-type)	14	0/196 (0.00%)	0/196 (0.00%)	0/196 (0.00%)
nebk05702	14	2/186 (1.08%)	53/194 (27.32%)	10/186 (5.38%)
nebMI02225/+	14	0/188 (0.00%)	0/188 (0.00%)	0/188 (0.00%)
jumuDF(3R)Exel6157/+	15	0/210 (0.00%)	1/210 (0.48%)	0/210 (0.00%)
nebMI02225/+; jumuDF(3R)Exel6157/+	17	7/238 (2.94%)	40/238 (16.81%)	13/238 (5.46%)
polo10/+	14	0/196 (0.00%)	1/196 (0.51%)	0/196 (0.00%)
nebMI02225/+; polo10/+	15	3/210 (1.43%)	40/210 (19.05%)	19/210 (9.05%)
MybMH107/+	15	0/193 (0.00%)	2/210 (0.95%)	0/193 (0.00%)
MybMH107/+; nebMI02225/+	15	1/179 (0.56%)	29/204 (14.22%)	16/179 (8.94%)
CHES-1-like1/+	15	7/210 (3.33%)	15/210 (7.14%)	6/210 (2.86%)
CHES-1-like1/+, nebMI02225/+	14	1/192 (0.52%)	16/196 (8.16%)	9/192 (4.69%)
jumuDf(3R)Exel6157	14	32/193 (16.58%)	49/191 (25.65%)	19/193 (9.84%)
TinD-GAL4/+; UAS-neb jumuDf(3R)Exel6157/jumuDf(3R)Exel6157	15	31/207 (14.98%)	29/205 (14.15%)	7/207 (3.38%)

## Sheet: Table S1B
	P-values for examined phenotypes
Null Hypotheses	Hemisegments with any asymmetric cell division defects	Hemisegments with any symmetric cell division defects	Hemisegments with any earlier Svp precursor-determining cell division defects
nebk05702 phenotype is not different from +/+ phenotype	0.481	2.00 x 10-6	0.016
nebMI02225/+; jumuDF(3R)Exel6157/+ phenotype is not different from the additive combination of nebMI02225/+ and jumuDF(3R)Exel6157/+ phenotypes	0.0429	1.80 x 10-5	8.23 x 10-4
nebMI02225/+; polo10/+ phenotype is not different from the additive combination of nebMI02225/+ and polo10/+ phenotypes	0.117	3.89 x 10-4	1.00 x 10-6
MybMH107/+; nebMI02225/+ phenotype is not different from the additive combination of MybMH107/+ and nebMI02225/+ phenotypes	0.340	7.60 x 10-5	7.43 x 10-4
CHES-1-like1/+; nebMI02225/+ phenotype is not different from the additive combination of CHES-1-like1/+ and nebMI02225/+ phenotypes	0.266	0.721	0.530
TinD-GAL4/+; UAS-neb jumuDf(3R)Exel6157/jumuDf(3R)Exel6157 phenotype is not different from jumuDf(3R)Exel6157 phenotype	0.781	0.0144	0.0632
