# Supplementary material for: The Drosophila Forkhead/Fox transcription factor Jumeau mediates specific cardiac progenitor cell divisions by regulating expression of the kinesin Nebbish
Source: Sci Rep. 2021 Feb 5;11:3221. doi: 10.1038/s41598-021-81894-1 (PMC7864957; doi:10.1038/s41598-021-81894-1)
Supplement: Supplementary file 3 — Supplementary Table 2. [file 41598_2021_81894_MOESM3_ESM.xlsx]

## Sheet: Key
Key to Supplementary Table S2
Excel Worksheet Tab	Description
Table S2A	Detailed quantification of the cardial cell number defects. For each genotype, the denominator in the fraction lists the total number of hemisegments examined, while the numerator reports the number exhibiting the specified defect.
Table S2B	Statistical significance of the cardial cell number defects associated with the genotypes in Table S2A. Individual null hypotheses that were statistically tested using these data are presented.

## Sheet: Table S2A
Genotype	Number of embryos examined	Fraction of hemisegments with incorrect number of Tin-CCs	Fraction of hemisegments with incorrect number of Svp-CCs
+/+ (Wild-type)	15	0/210 (0.00%)	0/210 (0.00%)
Hand-Gal4/+; TinD-Gal4 UAS-Dcr-2/UAS-nebRNAi	15	82/210 (39.05%)	38/210 (18.10%)
Hand-Gal4/+; TinD-Gal4 UAS-Dcr-2/+	14	37/196 (18.88%)	15/196 (7.65%)
UAS-nebRNAi/+	15	10/210 (4.76%)	2/210 (0.95%)

## Sheet: Table S2B
	P-values for examined phenotypes
Null Hypotheses	Hemisegments with incorrect number of Tin-CCs	Hemisegments with incorrect number of Svp-CCs
Hand-Gal4/+; TinD-Gal4 UAS-Dcr-2/UAS-nebRNAi phenotype is not different from +/+ phenotype	1.00 x 10-6	1.40 x 10-5
Hand-Gal4/+; TinD-Gal4 UAS-Dcr-2/UAS-nebRNAi phenotype is not different from Hand-Gal4/+; TinD-Gal4 UAS-Dcr-2/+ phenotype	5.67 x 10-4	0.0129
Hand-Gal4/+; TinD-Gal4 UAS-Dcr-2/UAS-nebRNAi phenotype is not different from UAS-nebRNAi/+ phenotype	2.00 x 10-6	5.10 x 10-5
