# Supplementary material for: The Drosophila Forkhead/Fox transcription factor Jumeau mediates specific cardiac progenitor cell divisions by regulating expression of the kinesin Nebbish
Source: Sci Rep. 2021 Feb 5;11:3221. doi: 10.1038/s41598-021-81894-1 (PMC7864957; doi:10.1038/s41598-021-81894-1)
Supplement: Supplementary file 4 — Supplementary Table 3. [file 41598_2021_81894_MOESM4_ESM.xlsx]

## Sheet: Key
Key to Supplementary Table S1
Excel Worksheet Tab	Description
Table S3	Genes activated by jumu but not by CHES-1-like: genes corresponding to probesets exhibiting log2 Fold Change < -0.5 and adjusted p-value < 0.05 in purified mesodermal cells homozygous for the jumu null mutation AND exhibiting log2 Fold Change ≥ 0 in purified mesodermal cells homozygous for the CHES-1-like null mutation.

## Sheet: Table S3
Probe Set ID	Gene Symbol	log2 Fold Change in embryos homozygous for jumu null mutations	Adjusted p-value for embryos homozygous for jumu null mutations	log2 Fold Change in embryos homozygous for CHES-1-like null mutations	Adjusted p-value for embryos homozygous for CHES-1-like null mutations
1641287_at	CG8301	-0.60133	0.0284824	0.914927	0.00258234
1637478_s_at	heph	-0.57626	0.0253264	1.36233	7.84e-05
1638981_at	Ugt86Dh	-0.5999	0.0203856	0.684213	0.0108023
1636485_at	CTCF	-0.537386	0.0196418	0.193772	0.416653
1638314_at	CG12418	-0.592167	0.0191307	0.183364	0.491204
1636733_at	CG32135	-0.751686	0.0183385	0.0282671	0.945057
1624660_at	Ptp10D	-0.521711	0.0123762	0.206799	0.323818
1640866_at	CG3349	-0.548772	0.0119251	0.206379	0.349173
1637534_at	olf186-F	-0.703504	0.0114602	0.289009	0.297671
1631003_at	CG31857	-0.565399	0.0102073	0.17183	0.444539
1625198_at	ss	-0.554394	0.00961914	0.383902	0.0647286
1635264_s_at	lilli	-0.623871	0.00858665	0.0167844	0.954297
1630130_at	CG4404	-0.556785	0.00750395	1.11398	5.2e-05
1640541_at	faf	-0.514209	0.0064284	0.642225	0.00157574
1640419_at	Abl	-0.756456	0.006055	0.022029	0.947985
1632191_s_at	hts	-0.621332	0.00566145	0.0376696	0.886691
1636615_at	elav	-0.586502	0.00506158	0.0969089	0.658586
1636023_at	Cdep	-0.780676	0.00502277	0.0069759	0.984062
1631173_at	CG5560	-0.547044	0.00454729	1.16281	1.63e-05
1627266_at	---	-0.682661	0.00412514	0.313896	0.161257
1628448_at	CG31473	-0.550147	0.00394907	0.0134439	0.953218
1641364_at	CG8949	-0.540349	0.00389676	0.0947757	0.622673
1633630_at	CG4324	-0.505274	0.0037042	0.244573	0.132918
1633094_a_at	toy	-0.60305	0.00369912	0.368454	0.0583131
1634434_at	CG5359	-0.502388	0.00357987	0.765442	0.000177504
1625332_at	CG14764	-0.529415	0.00312891	0.677827	0.000582108
1631055_at	Pka-C1	-0.604566	0.00309345	0.128541	0.527928
1638784_s_at	---	-0.55852	0.00274578	0.211095	0.225206
1625862_x_at	CG40178	-0.542603	0.00246068	0.0641565	0.732863
1636679_at	Mrtf	-0.592466	0.0023934	0.000337556	0.998534
1638248_at	CG32350	-0.644858	0.00225467	0.316739	0.100691
1627806_at	CG11133	-0.691721	0.00194855	1.5985	2.77e-06
1636749_at	---	-0.671073	0.00180808	0.242539	0.218091
1641379_a_at	CG41099	-0.541694	0.0017797	0.0334559	0.861111
1637544_s_at	CG1884	-0.511966	0.00170428	0.298327	0.0440752
1628913_at	CG32365	-0.695449	0.00144295	0.875882	0.000282106
1624421_at	CG1884	-0.651397	0.0014307	0.141582	0.462054
1629573_at	CG33975	-0.696862	0.00134754	0.191025	0.338618
1631216_a_at	CG18375	-0.603229	0.00114325	0.665133	0.000614552
1633520_at	CG32027	-0.535207	0.000907645	0.186736	0.18915
1630360_a_at	CG8202	-0.553424	0.000862951	0.00155175	0.993496
1628317_at	CG14410	-0.593185	0.000803584	0.482539	0.00382251
1632978_at	CG32207	-0.581355	0.000731903	0.0675229	0.68572
1636431_at	CG8768	-0.510149	0.000713144	0.141273	0.288222
1640821_at	---	-1.55981	0.000701016	0.428369	0.291132
1627634_at	CG15098	-0.598537	0.000683159	1.2706	1.66e-06
1631378_at	beat-Ia	-0.9075	0.000626394	0.0428052	0.879555
1637463_a_at	Nrg	-0.530815	0.000605269	0.095509	0.498104
1634086_a_at	faf	-0.632442	0.000590657	0.577709	0.0012857
1629348_at	ec	-0.73521	0.000551906	0.00218181	0.992919
1637206_at	CG8405	-0.556789	0.000527952	0.0547691	0.724614
1633879_a_at	prd	-0.616289	0.000482827	0.402719	0.0100128
1635413_at	CG32266	-0.641102	0.00046558	1.45621	6.21e-07
1639673_at	CG1745	-0.511518	0.00044399	0.189521	0.122612
1625705_s_at	E(Pc)	-0.606877	0.00044399	0.0847276	0.594715
1634736_at	hts	-0.803616	0.000443131	0.0462192	0.841969
1637405_at	CG32649	-0.626024	0.000436523	0.0840445	0.60969
1635993_at	tll	-0.650001	0.000411608	0.383149	0.0159888
1630417_at	Spn /// CG32295	-0.568397	0.000396038	0.164303	0.227511
1626338_s_at	vvl	-1.02246	0.000351692	0.882171	0.00118845
1623296_at	CG32625	-0.554323	0.000351519	1.07241	1.75e-06
1634075_at	dp	-0.97642	0.000345275	0.699649	0.00424645
1640096_at	Fancd2	-0.728604	0.00034388	0.199565	0.244942
1625870_at	CG14223	-0.576388	0.000343715	0.200537	0.134179
1627593_at	CG2678	-0.667963	0.000334911	0.709604	0.000234354
1634589_at	CG11152	-0.59667	0.000332629	0.41928	0.00467721
1630723_a_at	CG8708	-0.576346	0.000331098	0.0658342	0.654936
1640371_a_at	Ets65A	-0.686697	0.00031386	0.143866	0.377408
1626282_at	---	-0.622011	0.000308393	0.0648668	0.683822
1630609_s_at	CG2225	-0.614511	0.00029152	0.119715	0.41042
1636886_at	spn-E	-0.590838	0.000264041	0.678478	0.000100875
1630399_at	Cad99C	-0.666572	0.00023475	0.489614	0.00255468
1629614_at	CG31549	-0.501716	0.000222236	0.5451	0.000129766
1626946_at	oc	-0.76359	0.000221182	0.124428	0.483115
1634507_s_at	CG17549	-0.572128	0.000218087	0.80886	1.5e-05
1639203_at	CG32556	-0.891045	0.000213136	0.746325	0.00091802
1628081_s_at	CG7530	-0.687869	0.000202767	0.440149	0.00564563
1634218_at	CG17270	-1.03752	0.000202141	0.437455	0.0527075
1633321_at	CG11769	-0.538663	0.000187631	0.126159	0.28534
1626502_s_at	CG14578 /// bcd	-0.649494	0.000173024	0.552276	0.000680201
1630880_at	CG12467	-0.649529	0.000167032	0.0372217	0.820108
1634766_at	Ser	-0.510978	0.000157588	0.592846	5.58e-05
1638587_at	tor	-0.9949	0.000157367	1.2084	3.81e-05
1623339_at	CG7498	-0.772309	0.000155631	0.780757	0.000162742
1631617_at	CG13742	-0.620472	0.000153775	0.15778	0.230715
1637750_at	Sox21b	-0.713713	0.000153589	0.112561	0.476936
1626500_a_at	CTCF	-0.671769	0.000152498	0.0776804	0.614498
1625153_at	CG33105	-0.951942	0.000152335	0.0914361	0.680804
1628652_at	Myo10A	-0.616459	0.000137282	0.593509	0.000209715
1634125_at	CG30440	-0.582402	0.000130935	0.641653	6.94e-05
1625592_s_at	CG11307	-0.609435	0.000125866	0.546166	0.000336347
1625950_a_at	CG7777	-0.656797	0.000124724	0.0916731	0.52493
1629688_at	Oseg4	-0.589476	0.000118501	0.175554	0.143322
1628588_at	CG1874	-0.795536	0.000110795	0.185687	0.254388
1634209_at	pim	-0.976205	0.000107036	0.935444	0.00017246
1636267_at	CG13914	-0.566049	0.000106572	0.496315	0.000340377
1632409_a_at	Pka-C1	-0.896582	0.000106297	0.00961855	0.967441
1636870_at	CG9793	-0.979563	0.000106297	0.220031	0.270745
1638544_at	CG12929	-0.554332	0.000103756	0.156805	0.158186
1633290_a_at	mol	-1.4054	0.00010028	1.49024	7.3e-05
1631485_a_at	ec	-0.527787	9.80513e-05	0.279445	0.0105387
1631134_at	Gef26	-0.534781	9.62511e-05	0.193258	0.0678738
1633727_s_at	CG8789	-0.529608	9.41689e-05	0.822516	2.79e-06
1631372_a_at	AP-2	-0.50851	9.33863e-05	0.224228	0.0275665
1627247_at	Oseg1	-0.994412	9.07168e-05	0.45414	0.0225941
1624069_at	CG7296	-0.643455	8.85221e-05	0.44801	0.00159028
1630248_at	CG5346	-0.622956	8.79946e-05	0.0480093	0.729503
1638763_at	CG32030	-0.792073	8.57287e-05	0.328292	0.0354943
1633865_at	CG16734	-0.68924	8.38104e-05	0.347403	0.0124693
1632678_at	S2P	-0.843456	8.36364e-05	0.809643	0.000132859
1636238_at	CG4911	-0.67871	8.2337e-05	1.14812	1.16e-06
1623826_at	CHIP	-0.649734	7.76691e-05	1.125	8.97e-07
1631532_at	CG5282	-0.706929	7.46137e-05	0.169279	0.216975
1628398_at	CG5853	-0.535709	7.18934e-05	0.38928	0.000977831
1631937_at	CG31755	-0.65651	7.18934e-05	0.83305	1.18e-05
1637484_at	CG6985	-0.616752	7.17709e-05	0.00131083	0.993212
1631311_at	CG14351	-0.872156	7.03195e-05	0.41831	0.0147153
1624432_at	Spz3	-0.734222	6.91453e-05	0.350465	0.0149254
1637035_at	unc	-0.528291	6.57345e-05	0.024207	0.839842
1634277_at	CG1602	-0.510699	6.45608e-05	0.108705	0.266739
1637994_at	mars	-0.769158	6.14288e-05	0.397102	0.00869609
1636383_at	CG13856	-0.568754	6.13403e-05	0.125782	0.244881
1638872_at	Hsp68	-0.617732	6.00305e-05	0.0905257	0.456496
1628146_at	crb	-0.552657	5.93512e-05	0.719376	7.84e-06
1627822_at	CG2938	-0.807131	5.08457e-05	0.102013	0.520396
1631699_at	CG15436	-0.570665	4.25323e-05	0.0745262	0.492862
1636611_at	Try29F	-0.747846	4.25323e-05	0.0592318	0.694968
1639346_at	CG9526	-0.650448	4.15048e-05	0.0875363	0.477854
1623179_at	CG15415	-0.56961	4.11887e-05	0.0602144	0.587823
1626264_at	CG9883	-0.665266	4.07772e-05	1.08359	7.98e-07
1623883_at	CG18661	-0.539962	4.05955e-05	0.122304	0.208786
1639508_a_at	CG13784	-0.515442	3.76185e-05	0.0781517	0.411036
1624816_at	CG30283	-0.724918	3.65041e-05	0.310806	0.0178458
1628622_s_at	CG3409	-0.636419	3.51037e-05	0.124323	0.274548
1623864_at	CG6321	-0.644922	3.4911e-05	0.267507	0.0206546
1629702_a_at	ab	-0.75757	3.08341e-05	0.308652	0.0210038
1640791_at	Parg	-0.569017	2.76454e-05	0.125048	0.201977
1631016_at	CG32822	-1.39743	2.76349e-05	0.57603	0.0184934
1632510_at	CG7332	-0.587472	2.72805e-05	0.0431399	0.702693
1625283_at	mod(mdg4)	-0.616279	2.62744e-05	0.240348	0.0241207
1640963_at	CG5541	-0.770278	2.51844e-05	1.20823	6.92e-07
1631077_at	CG16957	-0.733991	2.49105e-05	0.249977	0.0447798
1632118_s_at	CG31121	-0.753172	2.49105e-05	0.556233	0.00033701
1638586_at	hkb	-0.70189	2.41209e-05	0.277618	0.0211616
1634573_a_at	grh	-0.560341	2.3835e-05	0.853506	8.28e-07
1634314_s_at	Idh	-0.694464	2.13621e-05	0.580462	0.000113282
1631223_at	CG2100	-0.505903	2.01233e-05	0.282076	0.00225531
1627558_at	l(3)s2214	-0.52384	1.91097e-05	0.071186	0.426974
1624312_at	CG3326	-0.685597	1.83571e-05	0.189038	0.0909144
1628595_at	UbcD4	-0.79673	1.79991e-05	0.480439	0.00119408
1633458_at	swa	-0.872854	1.74846e-05	0.205121	0.148808
1637197_at	neb	-0.690581	1.65262e-05	0.145506	0.195175
1629549_s_at	CG40190 /// rl	-0.554287	1.43921e-05	0.041112	0.674562
1632458_at	Incenp	-0.606257	1.36017e-05	0.189951	0.0481517
1632700_a_at	CG18324	-0.626966	1.2352e-05	0.12203	0.217619
1626359_at	CG11403	-0.652001	1.11631e-05	0.13725	0.175566
1628563_at	CG33181	-0.542556	1.05916e-05	0.696738	1.65e-06
1631127_at	CG10424	-0.50207	1.04997e-05	0.489292	1.72e-05
1640603_at	CG32590	-0.500037	1.03967e-05	0.229462	0.00514262
1624052_at	CG6294	-0.949467	1.00366e-05	0.0683972	0.671183
1631533_at	Cyp6a22	-0.729981	9.99723e-06	0.342154	0.00436176
1634336_at	bam	-1.42449	9.76198e-06	0.0942675	0.699289
1628903_s_at	Sin3A	-0.637178	8.95037e-06	0.0374964	0.732463
1634002_at	CG13315	-0.529466	8.40734e-06	0.143053	0.070927
1638729_at	CG8589	-1.19241	8.27207e-06	1.39808	2.86e-06
1629097_at	kni	-0.703962	7.72849e-06	0.8148	2.99e-06
1629972_at	CG8188	-0.554447	7.41992e-06	0.158536	0.0535063
1635468_a_at	CG7730	-1.08169	7.16803e-06	1.44112	8.36e-07
1625431_at	repo	-0.838111	7.13289e-06	0.226564	0.0658676
1638468_at	CG30051	-0.667204	7.00568e-06	0.199355	0.0430003
1631761_at	CG31313	-0.907038	6.35758e-06	0.53456	0.000603411
1627936_s_at	---	-1.05295	6.07048e-06	1.74798	1.13e-07
1634608_at	CG30383	-0.665869	6.01632e-06	0.0216378	0.852441
1624800_at	CG5224	-0.966211	5.85581e-06	0.56654	0.000588254
1627445_s_at	en	-0.745111	5.72594e-06	0.741528	8.31e-06
1633592_a_at	CREG	-0.555088	5.55205e-06	0.314261	0.000725184
1630874_s_at	Nckx30C	-1.44976	5.23819e-06	0.156176	0.472855
1633835_s_at	CG2694	-0.561723	5.05114e-06	0.0357492	0.687979
1623755_at	Ten-a	-0.576787	5.02471e-06	0.0411061	0.647574
1625447_at	CAP-D2	-0.701113	4.82126e-06	0.138252	0.162606
1641015_at	Bub1	-0.70748	4.61535e-06	0.415034	0.000477657
1626341_at	CG14122	-0.555504	4.59245e-06	0.0626491	0.44282
1638387_at	CG15107	-0.525175	4.31003e-06	0.207235	0.00723537
1639545_a_at	Awh	-0.789958	4.07805e-06	0.991892	8.24e-07
1639349_at	CG8173	-0.631603	3.95202e-06	0.359341	0.000527253
1634691_a_at	CG30020	-0.575064	3.90377e-06	0.239972	0.0047189
1626682_s_at	CG9135	-0.557772	3.86391e-06	0.393228	9.85e-05
1628318_at	CG11451	-0.569464	3.45782e-06	0.19724	0.0135801
1625358_s_at	CG9326	-0.890552	3.39405e-06	0.550564	0.000244648
1628717_a_at	mud /// CG32599	-1.32428	3.38624e-06	0.360333	0.0455552
1627709_at	CG30371	-0.94994	3.381e-06	0.733371	4.22e-05
1629429_at	CG31388	-0.572323	3.34792e-06	0.0214968	0.814593
1637214_a_at	scra	-0.559532	2.98438e-06	0.309203	0.000516275
1639178_s_at	mael	-0.599072	2.98209e-06	0.10412	0.195688
1640649_at	CG15878	-0.771609	2.97907e-06	0.440513	0.000401911
1631638_at	Pvf1	-0.973549	2.96239e-06	0.192158	0.138827
1623825_s_at	CG17018	-0.986893	2.89827e-06	1.46075	1.53e-07
1632251_s_at	CG6181	-0.520488	2.86376e-06	0.080833	0.248775
1622992_at	twe	-1.02476	2.84444e-06	1.1748	1.23e-06
1625083_at	rhi	-0.569685	2.82812e-06	1.35673	2.52e-09
1631190_at	CG8089	-1.1347	2.68582e-06	0.539996	0.00142047
1639807_s_at	CG1962	-0.754902	2.65849e-06	0.989358	3.84e-07
1630343_at	CG3679	-0.96597	2.51752e-06	1.62311	4.42e-08
1623405_at	pav	-0.548344	2.50984e-06	0.380064	7.49e-05
1640470_s_at	Fur2	-0.748617	2.48163e-06	0.0138707	0.911433
1629344_at	CG4730	-1.03939	2.42035e-06	0.311731	0.0236469
1633032_s_at	CG8177	-0.949747	2.20304e-06	0.294454	0.0187039
1634161_at	CG12314	-0.570713	2.20304e-06	0.113214	0.122836
1632559_at	rod	-0.892813	2.14591e-06	0.21328	0.062743
1634670_at	CG32714	-0.809427	2.12434e-06	1.08395	2.59e-07
1633305_at	Obp99a /// DyakObp99a	-0.544557	2.10404e-06	0.525849	4.07e-06
1626167_at	CG11125	-0.66791	1.87781e-06	0.149755	0.0762174
1640366_at	CG5608	-0.697971	1.80173e-06	0.226998	0.0126857
1639384_s_at	CG11055	-1.15123	1.78571e-06	0.0911749	0.560278
1623243_at	CG5656	-0.916236	1.71189e-06	0.117659	0.316534
1625024_at	zwilch	-0.687531	1.69423e-06	0.125677	0.144273
1635813_at	mia	-0.653166	1.64959e-06	0.0857158	0.302302
1635123_at	glu	-0.695128	1.62343e-06	0.511515	3.14e-05
1629879_at	CG13434	-0.520121	1.56599e-06	0.142756	0.0289001
1628550_a_at	Pmm45A	-0.530252	1.55754e-06	0.24201	0.00123604
1638275_at	CG11699	-0.539816	1.49576e-06	0.440467	1.22e-05
1631635_at	CG7294	-0.670356	1.39511e-06	0.405592	0.000130505
1626182_a_at	CG5026	-0.818805	1.25829e-06	0.938805	5.89e-07
1632814_at	plu	-1.11302	1.20887e-06	1.26822	5.97e-07
1635552_s_at	CG31472	-0.638751	1.15141e-06	0.0927249	0.231782
1627744_at	CG15209	-0.563637	1.11504e-06	0.427231	1.74e-05
1627999_s_at	barr	-0.59946	1.0872e-06	0.175585	0.0167375
1636656_at	CG13379	-0.616403	9.53727e-07	0.00956681	0.918228
1630202_a_at	CG8632	-1.32807	9.40831e-07	0.889048	4.13e-05
1627065_at	---	-1.30717	8.56507e-07	1.43452	5.89e-07
1640394_s_at	cdc2c	-0.669522	8.54247e-07	0.218776	0.00748534
1624680_a_at	RhoGEF4	-0.797773	8.27978e-07	0.268177	0.00608292
1639975_at	CG16790	-0.917082	7.87239e-07	0.263573	0.0150949
1635875_at	mr	-0.728138	7.59214e-07	0.301179	0.00139561
1638942_at	CG30499	-0.64301	7.52139e-07	0.030572	0.711784
1627770_at	Cks30A	-0.806156	7.38605e-07	0.338199	0.00124158
1639251_at	CG17462	-1.00378	7.15884e-07	1.14196	3.69e-07
1638948_at	slam	-1.30396	7.01556e-07	0.691571	0.000199111
1630409_at	CG9938	-0.749796	6.79547e-07	0.183889	0.0317254
1624851_at	CG32629	-1.00991	6.73762e-07	0.0933796	0.432639
1624527_at	Hey	-0.875842	6.73762e-07	0.164286	0.0958647
1628322_at	dah	-0.986614	6.69125e-07	0.750368	1.03e-05
1629941_a_at	CG8044	-0.56188	6.29931e-07	0.14566	0.0230094
1626436_at	CG3570	-0.692656	5.70056e-07	0.0523598	0.52493
1625119_at	RhoGAP54D	-0.674618	5.57277e-07	0.126486	0.0894801
1640239_at	rig	-1.74019	4.76541e-07	0.472098	0.0153337
1639029_at	mei-S332	-0.774159	4.75122e-07	0.206145	0.0169449
1641733_a_at	CG15645	-0.841688	4.5873e-07	0.00145204	0.990166
1624425_at	CG7384	-1.07819	4.56487e-07	1.12748	4.95e-07
1640830_at	CG40300	-1.5982	4.54373e-07	1.57909	7.88e-07
1631019_at	CG5971	-0.744521	4.36725e-07	0.29349	0.00127764
1636440_at	Sip1	-0.683405	4.03927e-07	0.711607	4.64e-07
1629271_at	CG10444	-1.03359	3.56e-07	0.17382	0.1099
1628463_at	CG7242	-0.634531	3.50121e-07	0.235957	0.00163905
1638005_s_at	smg	-1.08368	2.96195e-07	1.05678	6e-07
1633680_at	CG12818	-0.738421	2.67497e-07	0.160253	0.0355223
1631785_at	gwl	-0.988406	2.20991e-07	0.15706	0.112136
1629576_at	Map60	-0.667867	2.1615e-07	0.228378	0.00207563
1631566_at	CG11069	-0.780694	2.08865e-07	0.516395	1.17e-05
1627460_at	CG18343	-1.10737	1.89817e-07	0.0596166	0.618354
1624849_at	Prosap	-1.10027	1.52237e-07	0.100578	0.358085
1634127_a_at	CG13029	-0.673986	1.44682e-07	0.143963	0.0280606
1631090_a_at	CG9795	-0.704519	1.40517e-07	0.000499487	0.9956
1629217_at	CG31258	-0.828718	1.22718e-07	0.372737	0.000171334
1638244_s_at	CG8177	-1.09492	9.98389e-08	0.194748	0.0542926
1633841_at	yellow-e2	-0.84973	9.79152e-08	0.900205	1.1e-07
1635514_at	CG1273	-0.823093	9.24443e-08	0.30278	0.000639471
1628788_a_at	dsh	-1.30648	8.64029e-08	0.119751	0.324501
1637264_at	ncd	-0.997919	8.59226e-08	0.146166	0.106154
1637424_at	sti	-0.775046	8.27243e-08	0.351742	0.000114931
1636646_at	sna	-0.789429	7.79131e-08	0.133312	0.0601481
1626773_s_at	---	-0.840524	7.46594e-08	0.823011	1.72e-07
1634149_at	SMC2	-0.776655	7.43953e-08	0.341144	0.000134704
1635936_at	CG13822	-0.740141	5.78034e-08	1.05301	5.3e-09
1630316_a_at	CG14814	-1.1565	2.37125e-08	0.108536	0.244059
1636075_at	CG31453	-0.883555	2.32389e-08	0.0603131	0.407306
1624901_at	CG9272	-1.84735	1.9589e-08	0.687155	0.000171454
1634690_at	RacGAP50C	-0.995234	9.78694e-09	0.311934	0.00036488
1638462_at	CG18088	-1.03879	9.78694e-09	0.816818	1.87e-07
1631626_at	aub	-0.921901	8.8034e-09	0.335034	0.000105986
1637691_at	CG4570	-1.45263	6.22011e-09	0.883325	1.05e-06
1626278_at	CG6180	-1.33597	4.55142e-09	0.028323	0.783568
1631242_at	jumu	-2.39374	2.86579e-09	0.15046	0.333473
1623330_at	CG5568	-2.13931	1.5161e-09	1.2758	3.26e-07
1637091_a_at	CG9772	-2.28831	1.27401e-09	0.567642	0.000387413
1634012_at	CG5002	-1.2447	1.05014e-09	0.106379	0.130265
1623286_at	CG32299	-2.51094	8.35887e-10	1.19527	1.28e-06
1624101_at	Cyp6a23	-1.59999	8.32987e-10	0.428031	0.000151428
1629778_s_at	CG5130	-1.47422	8.22711e-10	1.21951	1.08e-08
1626420_at	CG8563	-2.45491	4.41272e-10	1.01279	2.34e-06
1639169_at	CG18754	-4.38927	1.25615e-10	2.0818	2.52e-07
1631463_a_at	bcd	-2.58302	7.02521e-11	0.7318	1.06e-05
1625942_s_at	dia	-2.54343	5.8916e-11	0.418251	0.000689461
1633790_at	CG30043	-2.63232	5.65081e-11	0.0918461	0.413554
1640526_at	CG1103	-2.78595	4.97156e-11	0.0691321	0.571519
1638405_at	CG9338	-2.02856	8.62198e-12	0.296994	0.000344449
